# Supplementary material for: Machine Learning Prediction Models to Evaluate the Strength of Recycled Aggregate Concrete
Source: Materials (Basel). 2022 Apr 12;15(8):2823. doi: 10.3390/ma15082823 (PMC9025364; doi:10.3390/ma15082823)
Supplement: Supplementary file 1 [file materials-15-02823-s001.zip]

Archive with 1 entries (1 files):
- materials-1645501-supplementary.pdf
